# Supplementary material for: Identification of a Three-Glycolysis-Related lncRNA Signature Correlated With Prognosis and Metastasis in Clear Cell Renal Cell Carcinoma
Source: Front Med (Lausanne). 2022 Jan 10;8:777507. doi: 10.3389/fmed.2021.777507 (PMC8785401; doi:10.3389/fmed.2021.777507)
Supplement: Supplementary file 4 [file Data_Sheet_3.xlsx]

## Sheet: mRNAs
id
B4GALNT3
TRPA1
PADI1
GJC1
SPINK13
SLC15A2
LCP2
SLC22A13
DCXR
CCL4
BICDL1
MARVELD2
C3
SUCNR1
CES4A
OR2I1P
PCSK6
RIMKLA
KCNE3
LGALS4
CXCR3
TNNC1
NELL1
BARX2
CXCL13
AQP9
PPP1R1A
PCK1
LGI2
GCGR
QRFPR
MOXD1
PSAT1
TOX3
SCARB1
NPHS2
ODF3B
COL4A5
KLHL13
SLC6A3
MARCO
STRA8
ADAMTS10
GMPR
WNK4
HLA-G
SEMA5B
ATP2B2
PTPRO
CST7
MYO1F
TMEM91
CLCNKA
HIST1H3H
C2
CXCR4
IRX1
COX4I2
ATP8B3
ARHGAP9
BIRC3
TDGF1
NDNF
GABRD
TMPRSS2
HIST1H2AI
SDS
LPCAT1
TYROBP
ESM1
LSP1
CD8B
B4GALNT1
PTH1R
SLC4A11
BSPRY
IL12RB1
GNLY
MAP7D2
STAMBPL1
MZB1
ITIH3
MPP7
NPHS1
DPEP1
C1QB
GSG1L2
VEGFA
HAVCR1
DTX1
ADSSL1
C10orf99
HES4
F2
ASPDH
LY86
HLA-DQA1
COL5A2
CDKN2A
SASH3
TBC1D10C
ANKRD2
PARVG
CDH16
RASD2
TCEAL2
CLEC7A
FPR3
SCNN1G
HLA-DQB1
NCKAP1L
RGS5
GGT6
AHNAK2
PLPP4
MYEOV
PIK3R6
MS4A7
DNASE1
CD37
ALDH6A1
ALPI
AVPR1B
HPD
PLA2G2D
SMIM5
MTCL1
TACSTD2
SLC37A2
GLDC
FBP1
CDHR1
MSR1
PAPPA
CYP2J2
NETO2
SEMA6D
ISG20
FAM167A
CSPG4
REG1A
SAA2-SAA4
IGFBP3
IL20RB
CLEC12A
SCG2
PRIMA1
HOXB6
LST1
TGFBI
ACY1
ADH6
IQGAP3
EPCAM
SHISA2
TNFSF14
PAH
C5orf46
CD6
FAM193B
AFM
IL12RB2
XCL2
SLC17A9
C19orf33
RAB42
CD3G
FAM78A
C1QTNF6
ABAT
NNMT
RASD1
G6PC
CD2
KDF1
PRODH2
P2RX7
CLDN19
PRRG2
ANO4
MECOM
TFCP2L1
TIGIT
TRIM9
WAS
DCN
CD300LF
SIT1
COL4A4
MT1H
CSTA
SERPINA5
CDH3
ITPKA
MTCP1
SORCS3
ZAP70
FBXO2
SIGLEC8
STMN3
ADAMDEC1
HLA-DQB2
CDON
P2RY1
FABP1
CREB3L3
CP
ADM
ADGRF1
INHA
ADH1C
CLEC2D
GPC3
TMEM92
EGF
MSLN
PRAME
PNMA2
GZMK
DDN
PRKAR2B
DEF6
CLDN10
TNFSF9
IL2RB
CHIT1
IL10RA
DACH1
SST
ACPP
SAA1
SFXN2
PABPC1L
ITGB2
RASAL3
CALHM6
SNX20
NT5DC3
MUC15
PTHLH
HSD3B7
CWH43
CTXN3
PDE1A
SOST
CCL20
EPS8L3
MMP9
KCNK13
CD84
MFSD4A
APOL1
HSD11B2
CRTAM
FXYD4
PDGFRA
CCL18
RAC2
SLC16A1
ATP1A1
CYS1
TNFRSF4
SLFN13
HMOX1
TRIB3
OR2A4
HSPB8
FCER1G
TYMS
AGAP2
ENPP3
NIPAL1
NOL3
NGF
UBE2C
SLC13A2
IRX2
OLFML2B
CXCL10
TMEM174
APOC1
EFNA3
HP
APOBEC3H
CGNL1
INHBB
CTSE
CD70
KCNK3
IL1RL1
ADAMTS7
HIST1H4C
LZTS3
AP1M2
VSIG1
CHI3L2
ELF5
MSC
SLA2
MYO1G
JAK3
PHKA2
PRR15
KLHL6
RASSF2
MS4A6A
SLC4A1
GALNT3
FGB
AIM2
EMX1
CGREF1
VIM
CASR
S100A2
GGACT
CCDC160
HIST1H4E
FCGR3A
EFHD1
FERMT3
SLC2A3
ACSF2
ETV7
KRT17
TMEM74B
GNRH1
SLAMF8
NKG7
IGSF6
SLC7A8
TIMP1
DIRAS2
FASLG
GUCA2B
DGKD
EBF2
NPTX2
ASPHD1
SCD
ANGPTL4
C16orf74
OLFM4
PRR15L
SORD
MAL
SLC14A1
ELOVL2
C1QC
ACAN
C1QA
LRRC25
CYP4F2
LYZ
PLG
C1orf226
ZNF683
TPX2
C21orf62
MCHR1
LAD1
GZMA
PIK3R5
CADM3
NOG
C1orf116
PRF1
GAL3ST1
BTBD16
HS6ST1
NHLRC4
PAPPA2
RAP1GAP
CALB1
B4GALNT2
SERPINA4
CSF3R
DLL4
AIF1L
RAB25
SOSTDC1
FGF9
IL21R
OR51E1
ARHGAP22
SLC22A7
IKZF3
NAP1L2
FDCSP
CD8A
CD72
LDHD
ADGRE1
CPA4
DAO
PILRB
ADH1B
C1QL4
HRH2
LILRB4
UMOD
SAA2
ITGAX
TNNT3
HMGCS2
DOC2A
C6orf223
SPAG4
CDH4
PAQR6
LRRN2
TNFRSF18
BSND
SYT7
DEGS2
HOXB9
TPSG1
REEP6
CXCL9
PAEP
CXCR6
COL23A1
ANK2
LGALS12
DNAJB13
SLC9A4
CAPN12
PLIN2
CD68
SLAMF7
SERPINC1
EIF4EBP1
EHD2
TNFSF13B
MT1F
NUAK2
ORM2
PDCD1
S100G
CLCNKB
LAPTM5
SLC30A2
CYP27B1
DUSP9
PROM2
SHISA3
SLC47A2
MCAM
TUBA3D
NXPH4
HHATL
PPFIA4
BCL2A1
ORM1
TMEM207
RASL11B
SIGLEC9
SLC12A3
GPR174
VAV1
ANGPT2
NUSAP1
FAM151A
OLFML2A
PTPRN
SLC9A3
CXCL5
GAS1
MYBL2
HOMER1
SAP30
SCGN
STAC3
MAPK8IP3
PERM1
C16orf89
PRDM1
TUBB2B
SCG3
ALDOC
CD1D
GABRE
ST6GAL1
UPP2
TF
SIGLEC1
ESRRG
FOXC1
STC2
FCGR1A
ALDOB
CYFIP2
CD247
CCL4L2
SLC22A6
LAIR1
VWF
CXCL11
TENT5B
AGR2
LBP
EPO
MTURN
NMRK2
AKR1B10
VTCN1
SIRPG
PSORS1C1
RGS1
PTGER3
TMEM61
MYO3A
CD52
FABP6
DIO1
MCCD1
HSPA2
CA9
APOBEC3C
EGLN3
CLDN16
SPTBN2
HLA-F
LAG3
GZMH
HS6ST2
CCND1
SLC11A1
CHL1
TNFAIP8L2
AVPR2
NAT8L
GDF6
F2RL3
LGALS1
ADA
PFKFB4
SUSD4
PIP
PADI2
VASH1
ATG16L2
CD3E
CD36
ENO2
CALCA
RPS6KA6
SLC52A3
KISS1R
SLC5A2
SLC6A19
ABHD17C
LAT2
DPT
CYP4F3
THBS4
CAVIN3
BTNL9
LTB4R
BTG2
CDK18
HHLA2
C11orf86
L1CAM
RNF150
TMEM178A
CASP14
HLA-DQA2
MUC3A
SLC1A3
TEX11
PLPPR1
FAM222A
PRND
MAP3K7CL
TMEM45A
TMEM213
HOXB8
PPP1R14D
MELTF
PGF
SLC17A2
DLX5
SIGLEC10
S1PR5
ALDH4A1
IGLON5
ANGPTL8
PNCK
CYP3A5
DNER
KCNMA1
SLN
ALOX5
SERPINE1
PCP4
CD300C
UCN
TMEM52B
HLA-DPB1
AOAH
CD7
EOMES
CD3D
CLIC5
ITGB6
KCNJ1
TCIM
GATM
ARL4D
AQP2
BMP6
PLK2
SLC14A2
APBB1IP
CD300A
SLC22A8
GOLGA8A
SLC16A3
C7
AURKB
CD86
PPDPFL
FGD2
COL9A2
TJP3
COL5A3
TYMP
TRPM2
WT1
CORO1A
TREH
GATA3
SLAMF6
TMEM45B
CCL5
SLC5A1
SOWAHA
CLSTN2
TNFRSF9
PCK2
SLC34A1
MAP4K1
COBLL1
FMO5
NR0B2
DOK3
AQP3
UBD
VAT1L
SLC13A3
OSCAR
XPNPEP2
WISP2
BAAT
IGFBP1
HAO2
PHYHD1
OVOL1
FGF1
HSF4
HLX
GAL3ST4
RNASET2
TMIGD3
SH2D1A
CGN
P4HA3
PGGHG
MAN1C1
HAPLN1
ITGAL
FAM3B
SLC36A2
TMEM72
C1orf162
PLA2R1
LGALS9
IL4I1
CDCA2
MUC13
PYHIN1
PRR7
NMB
CLEC2B
BIRC7
EBI3
ST8SIA4
AGMAT
EHF
LIPH
PLPPR5
PSMB9
FGA
RUNX3
BHLHE41
SFRP1
MGARP
PROX1
SLC16A5
APLN
SERTM2
LY6H
GRIA4
KNG1
APOC3
DNAH11
DOCK2
INHBE
ERMP1
THEMIS2
TREM2
TCF21
SIM1
CAV1
TMSB10
LGI4
SLC34A3
TBX15
IDO1
COL11A1
ASS1
KRBA1
GPR35
MIOX
PLEKHB1
FATE1
ESRRB
MT1G
PTTG1
TMC8
SLC18A3
CNMD
GRIK3
BIRC5
COL1A1
KLK4
HILPDA
MRGPRF
HAPLN3
ACKR3
ATP6V1B1
KCNJ10
CTHRC1
PIPOX
ATP6V0A4
PRSS35
ARMH4
TMC4
SLC7A13
TNFAIP6
SH3GL2
C4orf47
MRO
PLEK
NDUFA4L2
EDA2R
RNASE2
CA8
ZNF395
TYRO3
APOBEC3G
FMNL1
TMEM255A
C1QL1
BEST4
ERICH4
PSTPIP1
ABCC3
OR7E47P
LOXL2
SEZ6L2
TNFRSF14
BATF
CRHBP
FOXM1
DNASE1L3
SLC17A4
ALOX15B
GPAT3
SELPLG
LOX
GSTM3
DEPP1
FGG
MAL2
SLC4A9
PLA2G4F
PLA2G7
IGLL5
PLXDC1
TENM1
GBP5
CTSW
LILRB1
CRP
FKBP10
SERPIND1
PTGER1
HK2
CLDN8
ANGPTL1
S100A14
SCNN1B
PLCL1
SLC29A4
FAM171A1
MT3
SCNN1A
POU5F1
NLRC5
FCHO1
CD5L
HSPB7
ESRP1
GAS2L3
AC007906.2
CPAMD8
TMEM30B
TRIM63
CCDC88B
SPI1
SH2D2A
TSPAN8
F11
HK3
HS3ST2
GZMB
RANBP3L
KIF20A
HIST1H4D
CCR5
SLC12A1
DDIT4
FABP7
PLAU
LAMA4
CD177
CHGB
LILRB2
SLC22A12
CD96
MMP12
VWCE
LZTS1
CD27

## Sheet: lncRNAa
id
AP005233.2
LINC02348
AC116914.2
LINC01094
AC023669.1
AC023669.2
AC021087.3
LINC02384
HIF1A-AS2
AC116614.1
LMO7-AS1
AL031710.1
AP000757.1
AC007953.1
AC079466.1
AC104126.1
AC116345.1
AC156455.1
AL049838.1
AC007406.3
OSTM1-AS1
AL355075.4
LINC01874
AC104031.1
LINC00626
AL117335.1
LINC01638
AL031123.1
LUCAT1
AC092336.1
AC019069.1
LINC01077
MIR210HG
AC136475.3
KCCAT198
AC104794.4
RMRP
AC105020.1
AC008760.2
AC022509.1
AC148477.4
LINC02381
SFTA1P
AP005432.2
LINC01857
AC005082.1
AL080317.1
MIR155HG
AC023024.1
AC073115.1
AC138207.5
AP002884.1
LINC00462
AL035661.1
AC016405.3
AC018742.1
LINC00982
LINC01127
LINP1
DGCR9
AC025265.1
AC073115.2
AL162724.2
AL021328.1
AL590644.1
LINC01871
AC010655.2
AC009084.1
LINC02121
LINC00887
AC073218.2
LINC01358
AC105446.1
AC019080.1
AL109615.3
AC073218.1
AC078864.1
AL365181.3
AL353801.1
AC022144.1
AC114803.1
LINC00173
SMIM25
AL139280.1
SEMA3B-AS1
SNHG12
AC011352.3
LINC02188
LINC00342
ASMTL-AS1
LINC01738
LINC00645
HLA-DQB1-AS1
AC018553.1
AL022322.1
AC021744.1
AC022509.2
AC019257.1
AC026369.2
AC103563.7
AC087379.2
LHX1-DT
AC124854.1
AC107021.2
LINC01426
AC007991.2
LINC01268
AC097534.2
AC073486.1
AC023421.1
AC002401.1
AC073257.2
AC132872.3
LINC00379
AP000439.2
AF064858.1
GACAT2
AC245884.8
TTC21B-AS1
SLC9A3-AS1
PVT1
AL096799.1
AC148476.1
LINC02015
LINC02041
LINC02061
PHKA2-AS1
AC135050.3
EGFR-AS1
AF064858.3
AL731533.2
LINC02294
AP006284.1
KCCAT333
LINC02212
ITGA6-AS1
AC130371.2
MMP25-AS1
AC079760.2
AC011352.1
AL590666.2
LINC01789
AC084880.3
LINC02048
AC092535.4
USP30-AS1
LINC01587
AC133644.2
MALAT1
LINC01428
AC147651.3
LINC01559
AC084117.1
GAS6-AS1
AL157931.1
LINC01235
AC015722.2
HOXB-AS3
LINC01510
AC008735.2
LINC00944
AL139349.1
HCG27
PSORS1C3
LINC01055
ITGB2-AS1
DGCR10
PCED1B-AS1
LINC02351
