# Supplementary material for: Identification of a Three-Glycolysis-Related lncRNA Signature Correlated With Prognosis and Metastasis in Clear Cell Renal Cell Carcinoma
Source: Front Med (Lausanne). 2022 Jan 10;8:777507. doi: 10.3389/fmed.2021.777507 (PMC8785401; doi:10.3389/fmed.2021.777507)
Supplement: Supplementary file 5 [file Data_Sheet_4.xlsx]

## Sheet: DEGs
id	TCGA-CJ-6033-11A-01R-1858-07	TCGA-B8-5552-11A-01R-1672-07	TCGA-B2-5641-11A-01R-1541-07	TCGA-B0-4700-11A-01R-1541-07	TCGA-B0-5701-11A-01R-1541-07	TCGA-CJ-5680-11A-01R-1541-07	TCGA-CZ-5466-11A-01R-1503-07	TCGA-B0-4712-11A-02R-1503-07	TCGA-CJ-5676-11A-01R-1541-07	TCGA-CJ-5677-11A-01R-1541-07	TCGA-CZ-5470-11A-01R-1503-07	TCGA-CW-6090-11A-01R-1672-07	TCGA-B8-5549-11A-01R-1541-07	TCGA-CZ-5987-11A-01R-1672-07	TCGA-B0-5696-11A-01R-1541-07	TCGA-CJ-5672-11A-01R-1541-07	TCGA-CJ-5681-11A-01R-1541-07	TCGA-B0-5711-11A-01R-1672-07	TCGA-CZ-5453-11A-01R-1503-07	TCGA-CZ-5988-11A-01R-1672-07	TCGA-CW-5584-11A-01R-1541-07	TCGA-B0-5703-11A-01R-1541-07	TCGA-CJ-5678-11A-01R-1541-07	TCGA-B0-5694-11A-01R-1541-07	TCGA-CZ-5989-11A-01R-1672-07	TCGA-CZ-5451-11A-01R-1503-07	TCGA-CZ-5986-11A-01R-1672-07	TCGA-CZ-5462-11A-01R-1503-07	TCGA-CZ-4864-11A-01R-1503-07	TCGA-CZ-5454-11A-01R-1503-07	TCGA-CZ-5458-11A-01R-1503-07	TCGA-CZ-5461-11A-01R-1503-07	TCGA-A3-3358-11A-01R-1541-07	TCGA-CW-5587-11A-01R-1541-07	TCGA-B0-5712-11A-01R-1672-07	TCGA-B0-5691-11A-01R-1541-07	TCGA-CW-5585-11A-01R-1541-07	TCGA-CW-5580-11A-02R-1672-07	TCGA-CZ-5468-11A-01R-1503-07	TCGA-CZ-5982-11A-01R-1672-07	TCGA-CJ-5689-11A-01R-1541-07	TCGA-CJ-5679-11A-01R-1541-07	TCGA-CW-5589-11A-01R-1541-07	TCGA-CZ-5463-11A-01R-1503-07	TCGA-CZ-4863-11A-01R-1503-07	TCGA-B0-5706-11A-01R-1541-07	TCGA-CZ-5456-11A-02R-1503-07	TCGA-B8-4622-11A-01R-1758-07	TCGA-CZ-5469-11A-01R-1503-07
PCK1	107.042	1.44336	10.8183	257.488	53.4102	10.9016	211.929	25.9356	144.244	235.917	17.6703	503.538	12.9826	89.5116	178.319	74.5631	170.126	71.1196	26.8904	413.703	26.5172	50.8191	101.991	129.88	14.3906	275.125	176.446	20.2855	487.591	59.615	14.434	158.237	199.724	450.416	6.47586	189.343	262.59	43.6068	8.23916	721.759	35.7266	61.9115	170.842	79.5097	3.48312	19.3468	9.88826	325.862	6.50486
CXCR4	12.0442	23.9545	2.55085	13.0109	30.6866	23.4731	24.4852	4.67406	16.7921	5.71344	10.4991	7.04594	2.79941	26.0435	9.47006	5.60509	8.13204	14.7806	6.77857	6.14131	19.3089	14.1405	18.9688	26.3087	12.0997	7.98607	9.45996	6.95291	8.26645	7.56912	2.74284	7.55784	8.87174	5.11716	45.3882	34.7433	8.53016	18.7333	5.80866	3.42885	23.1494	25.5459	6.84432	14.4915	2.3421	8.87201	7.99583	30.2592	4.03551
VEGFA	8.17983	8.34701	10.8355	21.1181	4.98412	15.4394	11.9636	3.68921	10.0257	18.5613	5.53639	12.284	6.85114	5.25759	11.111	9.59943	21.922	10.4313	5.47095	13.5459	7.47957	13.6132	13.5196	20.6555	5.37563	13.4575	14.1913	4.90948	7.01622	8.81613	7.27446	6.08777	8.61504	11.9631	9.08102	10.0102	14.3598	9.2355	6.45335	10.228	9.12139	19.6733	9.47716	5.69902	3.98509	10.2912	11.1795	4.88992	5.6122
FBP1	66.0238	20.5272	32.5843	150.493	51.9149	44.3079	138.142	32.4128	185.103	280.003	27.5822	240.784	30.9028	64.2828	179.98	66.6145	152.946	88.9933	35.1387	242.605	47.7069	74.9471	166.092	107.107	31.3255	293.746	119.313	40.0953	316.371	25.4655	33.619	69.808	308.115	261.559	25.4612	171.851	259.59	45.3257	49.4905	411.139	28.0775	80.2545	201.691	47.4575	44.3608	34.4649	36.4365	135.309	41.4995
ISG20	0.327182	0.488941	0.231685	0.3466	0.463339	0.699849	0.409901	0.355075	0.651491	0.310677	0.323565	0.13224	0.27834	0.691137	0.185592	0.178018	0.401083	0.15694	0.32356	0.23992	0.724107	0.386801	0.33476	0.66832	0.345292	0.211778	0.19068	0.406788	0.333856	0.284918	0.181528	0.323929	0.267972	0.221959	1.08683	0.587703	0.270528	0.272695	0.415319	0.114119	0.878442	0.490271	0.309682	0.317993	0.344934	0.3047	0.252958	0.956129	0.463537
IGFBP3	29.112	55.7769	31.2142	27.4053	66.5524	25.0318	25.8378	93.7709	16.2216	13.721	59.7546	15.5033	52.1956	29.5161	25.5456	48.2401	51.1909	57.014	83.2843	39.9708	11.5529	54.6846	19.6924	77.6715	72.5875	16.5574	40.3809	35.395	18.4967	51.1794	105.513	39.6879	18.6002	22.3296	47.6447	27.1283	27.2069	30.5397	91.8473	24.1052	43.3634	34.3451	21.5983	58.9815	116.843	71.642	64.632	11.5465	96.2787
TGFBI	4.21557	76.232	9.2678	5.59099	28.4899	59.8862	7.74675	3.34592	7.8441	4.38742	29.9194	3.00769	15.4523	30.9746	3.57157	7.40895	6.65505	4.96791	22.5402	3.25214	11.0898	7.29068	4.74008	11.5548	41.5557	3.19775	4.56024	9.23275	9.50869	11.459	13.6846	14.8946	6.42304	4.76912	27.4152	10.944	6.09643	11.0778	10.3421	2.32227	15.4166	7.20166	6.22776	10.0783	37.6726	4.52252	11.7622	18.2521	9.79704
ADH6	4.98729	0.319481	0.297472	13.6247	3.45794	4.9035	19.1674	0.295604	10.758	19.349	0.839619	29.1173	0.162279	5.88605	17.3221	2.96278	12.6986	9.57284	0.908029	17.3039	4.4832	2.67055	10.8135	6.81273	0.416382	26.3025	12.6667	0.765928	25.2229	0.319327	0.141575	6.53412	22.3347	22.5743	2.2406	16.5878	22.0494	1.87755	0.375781	29.8167	1.81864	6.94989	16.8805	4.9916	0.0961808	0.880119	0.0251909	18.5756	0.129252
G6PC	2.45953	0.00468779	0.445347	23.1247	11.2092	3.15304	68.0682	0.0797004	41.4331	45.8534	2.59993	82.2632	0.466342	8.82919	29.2914	4.70999	56.7377	12.8688	2.4249	137.984	2.30535	7.16823	15.1675	11.6016	0.801407	86.9224	22.883	1.01347	93.744	0.163756	0.222578	11.4958	116.642	52.2118	1.4353	50.6773	104.88	2.81159	0.501763	102.791	0.557864	8.30281	46.8323	3.70712	0.092752	0.791213	0.0605452	37.8462	0.145738
DCN	8.19126	58.2691	23.0923	37.6866	89.4939	30.1636	65.7274	3.66794	49.0342	28.2601	80.0856	28.3314	25.1071	59.1579	33.2016	27.1913	27.1266	27.9207	64.7142	25.2657	43.3923	30.254	29.0977	55.484	89.2323	32.0097	44.469	33.1695	32.7125	16.5158	17.2118	38.512	25.3861	27.0116	126.28	51.369	37.5546	29.686	12.9885	24.7256	36.3772	52.981	24.3986	28.5547	92.551	18.3767	21.008	51.3226	16.0295
ADH1C	24.8244	18.0427	9.37411	7.23838	11.4192	0.762331	16.5393	34.4809	3.12539	3.43683	6.42392	9.35728	10.1586	6.03556	9.89071	11.723	2.13522	8.98275	24.0399	6.27759	1.28698	13.4357	7.92561	6.11743	36.1067	9.1877	13.2205	12.9917	11.1293	20.2854	23.9028	30.9516	12.4188	5.30384	7.89451	13.8737	5.62044	21.1608	30.1303	3.93792	28.3891	6.66793	9.97291	25.0386	119.933	9.94846	23.2578	15.5765	22.203
GPC3	78.8331	44.3524	41.9475	26.6619	54.9469	16.7242	26.178	46.6083	23.2375	27.637	124.08	25.4273	89.7363	39.9947	38.0505	76.2858	53.2721	79.9436	90.9914	44.9456	21.7603	41.4667	18.9999	23.0119	83.1174	20.1173	47.942	69.7164	34.7282	108.746	87.9142	68.919	30.8471	30.6843	28.8949	38.4209	33.849	109.238	53.6718	39.1232	52.5121	20.968	35.5245	72.2973	82.1462	72.9877	55.7474	26.4445	67.0695
NOL3	4.51146	1.02765	3.0828	4.24458	3.44696	5.7447	2.95412	1.84794	3.45559	3.68657	2.87628	2.85258	2.38181	2.35892	3.56244	2.97075	4.77856	3.83488	3.12933	2.80808	3.21236	4.35718	2.9203	4.90668	1.85947	5.12265	2.87756	2.54168	4.16846	3.13817	1.89773	2.9166	3.73022	3.21276	4.99496	2.89255	3.35625	3.77264	2.81065	2.89314	3.70173	3.88985	3.26465	2.62987	2.77447	3.89658	2.95689	2.29724	1.98569
EFNA3	0.731124	0.412781	0.696182	0.221051	0.337654	0.969216	0.282319	0.465244	0.425898	0.262637	0.885052	0.262993	0.544911	0.442052	0.232644	0.350459	0.896179	0.427283	0.731336	0.24827	0.522477	0.462275	0.297962	0.522393	0.821558	0.351965	0.302832	0.616955	0.304977	0.60281	0.457995	0.64542	0.229681	0.287959	0.426432	0.287337	0.338213	0.37082	0.874497	0.373718	0.679895	0.306008	0.242116	0.395428	0.720638	0.411831	0.685284	0.294586	0.523114
PHKA2	2.67235	2.77395	3.98741	3.00006	3.14465	3.39939	1.76087	3.25302	2.34273	3.08361	2.89305	3.86031	3.93435	2.94267	3.09316	3.40546	3.62266	3.78225	3.60038	2.90613	2.79181	2.79888	2.48492	3.21571	4.15787	3.03561	3.13736	3.37014	2.85723	3.90928	4.10041	3.2012	2.81215	3.90146	2.79328	3.46689	3.05508	3.88306	3.2659	1.71726	2.7025	2.89653	3.66354	3.27194	3.82213	3.14314	3.14091	2.2653	4.72228
ANGPTL4	7.99594	10.8381	8.28764	1.52207	2.95174	13.3068	2.06719	2.76189	10.9082	3.48457	14.07	0.67426	10.2651	24.0987	0.984144	9.89638	4.04545	4.69407	7.86465	2.45636	8.65819	11.9514	1.71244	15.3801	3.11955	4.03	0.515751	2.60988	2.53335	2.5685	9.27216	9.76893	3.61343	2.5141	3.89869	2.51451	2.65667	5.69905	14.6779	3.48762	7.62611	8.26785	3.29611	0.726839	9.37048	0.896185	8.61191	1.7287	7.63949
GAL3ST1	11.4323	1.0345	8.34335	2.97057	7.55069	4.67689	3.47984	5.37351	2.48825	6.85504	8.3559	4.3014	6.71056	1.74605	6.42607	5.71125	4.73221	8.26859	11.1018	4.21292	2.42838	4.79307	3.19461	4.69262	6.93848	4.94573	4.72198	7.65946	8.3536	5.09019	9.36338	5.14044	9.88245	6.9632	1.5884	4.37964	5.38196	8.85217	7.73119	6.67895	3.9005	2.58664	6.7969	5.7929	7.78677	8.06544	14.8604	3.67965	7.68421
ADH1B	28.4183	11.0553	21.566	15.5237	43.1136	9.6717	19.2944	3.36313	6.43469	7.38006	73.5643	9.48877	15.2332	15.0947	11.4365	15.2776	3.44961	17.0413	50.7076	4.21351	14.0458	8.08529	14.4488	29.5242	93.6285	6.7934	11.4342	46.5094	13.7271	17.3907	11.5792	18.5531	22.1693	9.01812	43.4844	33.4071	15.5691	39.5161	17.6611	5.62568	19.5165	13.6746	12.7995	19.9467	67.6127	13.338	14.7843	19.6631	6.69824
SPAG4	0.964505	0.807037	0.770416	1.04061	0.982593	2.74818	0.697743	1.66417	0.840866	0.706455	0.987605	0.65881	0.942643	0.764879	0.716811	0.841159	1.91847	0.746496	1.02353	0.538576	1.29534	1.65645	0.648939	1.28451	1.24554	0.967782	0.423994	1.36433	1.16094	0.700133	0.672962	1.0244	1.29901	1.10102	1.0354	0.555056	1.16521	0.873378	1.5602	0.339728	1.94109	1.11671	0.674041	0.833923	1.5485	0.993005	1.62338	1.75739	1.25844
PPFIA4	0.194995	0.0382016	0.357608	1.14891	0.137666	0.614578	0.386429	0.059279	0.305717	0.968451	0.0538447	0.536016	0.0575803	0.168601	0.519113	0.267249	1.44982	0.257693	0.0580582	0.568148	0.330673	0.632252	0.709685	0.904404	0.0612263	0.714384	0.835906	0.028241	0.179932	0.0933711	0.0414116	0.0582246	0.314134	0.52039	0.566472	0.546247	0.373609	0.131267	0.0482188	0.566738	0.329817	0.666611	0.428536	0.0434961	0.0714668	0.310139	0.10279	0.124451	0.0468805
HOMER1	3.2342	7.47441	7.18144	1.79918	3.40794	2.25632	2.18591	4.49631	2.67754	2.34993	8.78946	2.09393	10.914	4.63738	2.42038	7.03535	3.94825	3.96752	8.49803	4.31281	2.24842	5.97065	2.21573	2.47589	5.84548	2.05178	2.99266	6.01864	2.11705	6.2519	14.3003	5.94024	2.39005	2.67496	2.23381	2.38877	1.97107	5.51099	3.95247	2.58136	4.16189	2.74552	3.23455	4.72774	7.97503	5.41233	4.66951	3.15437	13.8548
SAP30	2.3175	6.15697	2.25409	1.76589	4.35914	4.61117	2.53142	1.91428	2.71013	1.89914	3.32425	1.55595	2.41122	3.13839	1.43639	2.05838	3.39446	2.1525	2.36762	1.82789	3.1461	2.6438	1.60396	2.45225	2.60142	2.14171	1.70491	2.42291	2.37193	2.41478	2.39058	3.04002	2.40067	1.77835	4.30535	2.60411	1.91488	3.47123	2.64761	2.20995	2.62206	1.6	1.58735	1.97732	3.69668	2.4986	2.62044	3.48717	2.12596
ALDOC	4.2444	4.60679	6.5578	2.4981	6.24457	10.4826	2.98924	22.4123	2.13349	1.86752	10.287	1.6731	9.36962	2.62882	3.26111	7.08327	7.88098	8.00919	12.944	2.00127	2.26684	5.36345	2.1693	4.72359	9.95163	2.31639	4.87961	10.389	2.37723	6.56309	11.9647	7.44703	3.48504	2.99883	4.67923	3.2347	3.14811	5.15185	11.2432	2.23082	3.71615	3.13591	3.00451	5.57135	24.484	6.08396	21.4687	2.09848	19.2807
STC2	0.673921	0.448804	0.11653	1.20673	0.389959	1.87367	1.34385	0.146975	0.935366	2.43149	0.0932264	2.41811	0.146949	1.38543	1.05365	0.213894	6.99608	0.89404	0.150491	1.17066	0.87004	0.25856	1.11643	1.37392	0.196664	1.5433	0.35377	0.260125	1.80935	0.232657	0.124636	0.603185	1.71396	1.65349	0.894808	0.988604	1.30692	0.140722	0.183313	1.59109	0.603634	0.576855	1.03583	0.275598	0.1535	0.231555	0.184534	1.02306	0.649781
ALDOB	389.775	0.636698	38.3933	2715.17	409.708	291.415	2868.65	3.36334	3107.77	3537.66	27.3751	4391.73	14.601	595.763	2713.66	578.682	2769.67	1018.22	51.8086	3213.1	498.493	579.689	3368.5	1744.44	16.1655	4722.57	1353.72	45.1362	4826.53	16.52	8.49969	828.041	4688.02	3522.9	143.306	2540.73	3315.84	111.647	17.8172	5461.8	128.706	1713.29	2138.43	258.483	7.41178	127.28	1.60123	3003.6	5.06458
EGLN3	3.29179	4.82908	4.42058	1.93601	2.87554	2.90901	1.73131	5.81857	1.87083	1.52868	3.77587	4.30219	4.81452	3.10312	2.45579	4.015	2.59877	5.3906	5.25983	1.53983	4.02911	3.33048	2.16854	3.59223	3.03753	1.0164	2.0425	6.80327	1.67546	4.51273	5.66321	5.7832	2.7868	3.32312	2.67577	2.15664	2.79635	2.91382	5.86851	1.15689	3.46571	2.74986	2.48508	3.3503	5.25512	3.6167	6.55638	1.95292	5.01235
HS6ST2	25.0275	1.99226	7.24006	9.03202	12.5918	2.04441	2.85376	8.40096	4.99522	8.75542	21.4705	8.96898	11.0827	5.08547	14.3956	16.7524	10.6855	23.7468	13.7947	15.243	2.5069	11.8523	8.73037	1.96589	6.89654	9.74119	19.5868	14.0088	4.55751	18.5481	10.5431	12.6402	7.60871	13.7011	2.5113	9.37367	10.7777	23.1665	6.59648	12.8998	11.7866	5.27342	13.9775	22.9126	0.777061	15.1682	8.14683	2.76982	8.39741
ENO2	4.01949	6.68062	4.78177	1.74144	5.00914	16.371	2.33657	7.40148	2.0891	2.3533	8.33341	1.11589	4.68932	4.13956	2.23044	5.05192	9.15338	3.27404	7.8957	1.62038	3.64727	4.93798	3.57637	4.46801	7.36946	1.64353	2.1944	6.58141	2.35727	6.19446	9.58241	5.53964	2.22531	1.30143	7.80718	2.50281	1.6975	3.61081	8.08345	1.09989	7.43805	3.28894	2.01175	3.14705	11.9916	4.3627	8.63405	1.94612	7.97248
SLC16A3	2.88863	5.20471	2.60658	1.8676	2.81571	6.16318	1.79389	5.7741	2.13165	2.90714	1.93779	1.08754	3.1863	3.92039	1.80974	3.38645	5.31867	1.58693	2.85929	1.12805	6.6672	3.73257	1.98316	4.0221	2.92004	1.39529	1.02602	2.84559	1.48436	3.57648	5.146	3.27613	0.948312	2.24302	3.01557	1.78336	3.10175	2.20643	9.66994	1.04166	5.94008	4.0365	1.91149	4.44356	7.28231	2.84805	7.72788	2.39428	7.44115
PCK2	10.0914	5.96793	5.09987	60.0344	15.5376	11.4261	79.9324	6.68012	64.4569	102.801	5.5219	130.485	6.49352	15.9329	67.2656	18.4742	54.0893	40.4207	8.9497	87.4064	16.1996	13.6359	71.2803	53.7047	8.95008	162.83	51.9395	8.9946	150.364	6.2211	5.70731	42.2763	129.357	82.9325	7.83197	75.7819	141.861	11.31	8.45093	146.482	6.80099	21.2255	80.5236	14.737	10.669	6.2346	6.21415	85.7845	6.65687
MIOX	41.7092	0.0602209	7.49924	246.741	64.803	38.7046	370.253	1.17012	200.408	537.944	5.84069	433.287	2.85275	60.1712	342.675	76.5924	296.69	276.255	15.7681	436.366	57.9886	81.3536	247.693	211.336	8.98986	554.141	243.449	15.4389	698.388	6.11819	2.6299	82.7199	1023.35	321.331	14.1281	310.404	617.08	36.8209	4.09162	619.62	8.2746	119.129	377.986	97.903	0.713604	29.8092	0.345681	235.954	2.88571
HK2	0.728328	8.18157	1.34442	0.685948	1.21074	7.31712	1.26915	1.27691	1.04133	1.36164	0.432967	0.306081	1.549	2.37419	0.504218	0.91189	6.55269	1.19268	1.34125	0.465392	1.14837	0.549038	0.810336	1.51783	2.02006	0.798608	0.806936	1.11008	0.469379	0.708697	1.52798	1.24334	0.302369	0.622314	1.39057	1.12367	0.625242	0.717405	0.980271	0.413082	1.86569	1.20788	0.721552	0.407211	3.43979	0.439539	0.976284	0.738472	1.52173
HK3	0.7671	0.892304	0.0964668	0.268743	0.841028	0.625452	0.317798	0.216724	0.333618	0.323835	0.206896	0.124855	0.141573	1.31358	0.103839	0.0788505	0.179524	0.235532	0.120687	0.235729	0.782714	0.195078	0.254533	0.660889	0.26595	0.181105	0.100409	0.296262	0.251677	0.0959563	0.14662	0.298913	0.308946	0.410942	0.354812	0.31863	0.317334	0.133012	0.265566	0.0819202	0.341904	0.264062	0.238827	0.42	0.0607562	0.0757686	0.155009	0.39251	0.0537907
KIF20A	0.25602	4.34095	0.180418	0.121847	0.873858	1.85676	0.305013	0.243357	0.284159	0.150425	0.138196	0.153752	0.113757	0.497486	0.181258	0.110388	4.41502	0.295388	0.119735	0.0707578	1.20959	0.228029	0.251495	0.318045	0.437959	0.169758	0.229523	0.264218	0.166707	0.352495	0.124413	0.228474	0.115814	0.259005	0.275526	0.292572	0.249894	0.195111	0.429666	0.044061	0.185823	0.363303	0.214089	0.193953	0.160419	0.184098	0.179266	0.357839	0.111781
DDIT4	15.8213	20.789	18.5252	19.2354	79.2186	49.2626	11.6117	16.6303	30.1762	11.9831	23.8319	10.0168	108.236	20.7509	22.6425	18.3706	34.4394	23.1996	46.4041	17.6385	16.1432	131.595	16.4682	28.6374	33.6758	36.2704	11.3968	20.2274	20.972	47.2272	25.8857	14.9947	26.4088	12.3593	72.4619	22.7975	20.1586	35.9921	102.095	18.8969	17.6062	29.7681	18.5134	90.2449	22.4592	23.0047	12.0777	25.7065	39.1325
[truncated: 562 more columns]
