# Supplementary material for: Identification of a Three-Glycolysis-Related lncRNA Signature Correlated With Prognosis and Metastasis in Clear Cell Renal Cell Carcinoma
Source: Front Med (Lausanne). 2022 Jan 10;8:777507. doi: 10.3389/fmed.2021.777507 (PMC8785401; doi:10.3389/fmed.2021.777507)
Supplement: Supplementary file 6 [file Data_Sheet_5.xlsx]

## Sheet: lnc-micro
lncRNA	miRNA
LINC00342	hsa-miR-138
LINC00342	hsa-miR-138ab
LINC00342	hsa-miR-139-5p
LINC00342	hsa-miR-141
LINC00342	hsa-miR-200a
LINC00342	hsa-miR-142-3p
LINC00342	hsa-miR-144
LINC00342	hsa-miR-146ac
LINC00342	hsa-miR-146b-5p
LINC00342	hsa-miR-15abc
LINC00342	hsa-miR-16
LINC00342	hsa-miR-16abc
LINC00342	hsa-miR-195
LINC00342	hsa-miR-322
LINC00342	hsa-miR-424
LINC00342	hsa-miR-497
LINC00342	hsa-miR-1907
LINC00342	hsa-miR-182
LINC00342	hsa-miR-183
LINC00342	hsa-miR-192
LINC00342	hsa-miR-215
LINC00342	hsa-miR-193
LINC00342	hsa-miR-193b
LINC00342	hsa-miR-193a-3p
LINC00342	hsa-miR-19ab
LINC00342	hsa-miR-203
LINC00342	hsa-miR-204
LINC00342	hsa-miR-204b
LINC00342	hsa-miR-211
LINC00342	hsa-miR-205
LINC00342	hsa-miR-205ab
LINC00342	hsa-miR-214
LINC00342	hsa-miR-761
LINC00342	hsa-miR-3619-5p
LINC00342	hsa-miR-217
LINC00342	hsa-miR-218
LINC00342	hsa-miR-218a
LINC00342	hsa-miR-221
LINC00342	hsa-miR-222
LINC00342	hsa-miR-222ab
LINC00342	hsa-miR-1928
LINC00342	hsa-miR-27abc
LINC00342	hsa-miR-27a-3p
LINC00342	hsa-miR-101
LINC00342	hsa-miR-101ab
LINC00342	hsa-miR-31
LINC00342	hsa-miR-338
LINC00342	hsa-miR-338-3p
LINC00342	hsa-miR-33ab
LINC00342	hsa-miR-33-5p
LINC00342	hsa-miR-375
LINC00342	hsa-miR-128
LINC00342	hsa-miR-128ab
LINC00342	hsa-miR-129-5p
LINC00342	hsa-miR-129ab-5p
LINC00342	hsa-miR-490-3p
